# Supplementary material for: Diversity of Endophytic Fungi of the Coastal Plant Vitex rotundifolia in Taiwan
Source: Microbes Environ. 2019 Feb 5;34(1):59–63. doi: 10.1264/jsme2.ME18075 (PMC6440724; doi:10.1264/jsme2.ME18075)
Supplement: Supplementary file 2 [file 34_59_s2.xlsx]

## Sheet: Supplement 1
Accession	Proposed identification	Sequence-based identification		Order		GenBank Nunber		Query/subject bp % FASTA similarity (gene)		Morphological features		Strain numbers from different plant organs and locations										IF	Specimen or Culture
												Root		Stem		Leaf		Branch		Location
												RW	RC	SW	SC	L	P	B	Total	Taoyuan	Hsinchu
V0104,V0105,V0201,V0401,V0504,V0613	Alternaria alternata	Alternaria arborescens		Pleosporales		MH141231		567/567(100%) (ITS)		Sterile mycelium		0	0	12	50	59	23	60	204	71	133	0.114478	Y. H. Yeh V0104
V0103,V0210,V0217,V0301,V0423,V0501,V0513,V0601	Aspergillus terreus	Aspergillus terreus		Eurotiales		LC382105		570/583(98%) (TUB)		Aspergillus terreus		12	42	42	51	2	6	10	165	84	81	0.0925926	Y. H. Yeh V0601 & FU30895
V0102,V0216,V0318,V0411,V0416	Alpestrisphaeria sp.	Trematosphaeria terricola		Incertae sedis		MH174451		568/582(98%) (LSU)		Conidia		30	49	15	62	0	0	0	156	52	104	0.0875421	V0411 & FU30818
V0302	Acrophialophora sp. 2	Acrophialophora levis		Incertae sedis		MH160811		550/567(97%) (LSU)		Acremonium sp.		19	21	7	31	0	0	6	84	84	0	0.047138	Y. H. Yeh V0302 & FU30817
V0101, V0503	Diaporthe pascoei	Diaporthe pascoei		Diaporthales		LC382091		515/517(99%) (TUB)		Sterile mycelium		0	0	5	28	5	5	4	47	0	47	0.0263749	Y. H. Yeh V0101
V0407	Diaporthe sp. 1	Diaporthe serafiniae		Diaporthales		LC382096		497/550(90%) (TUB)		Conidia		0	0	4	25	0	0	8	37	37	0	0.0207632	Y. H. Yeh V0407
V0108,V0207,V0312,V0408	Macrophomina phaseolina	Macrophomina phaseolina		Botryosphaeriales		MH141234		593/596(99%) (ITS)		Sterile mycelium		0	4	4	21	2	0	6	37	20	17	0.0207632	Y. H. Yeh V0108
V0106,V0203,V0606	Phyllosticta capitalensis	Phyllosticta capitalensis		Botryosphaeriales		LC382115		234/234(100%) (ACT)		Conidia		0	0	0	1	19	0	2	22	18	4	0.0123457	Y. H. Yeh V0106 & FU30294
V0506,V0509,V0515	Acrophialophora sp. 3	Acrophialophora levis		Incertae sedis		MH160802		562/566(99%) (LSU)		Sterile mycelium		0	5	0	6	3	4	2	20	0	20	0.0112233	Y. H. Yeh V0506
V0202	Diaporthe sp. 2	Diaporthe endophytica		Diaporthales		MH141244		567/567(100%) (ITS)		Sterile mycelium		0	0	3	3	3	0	9	18	18	0	0.010101	Y. H. Yeh V0202
V0412,V0410,V0414	Fusarium oxysporum	Fusarium oxysporum		Hypocreales		LC379226		437/437(100%) (HIS)		Sterile mycelium		0	0	7	10	0	0	0	17	0	17	0.00953984	Y. H. Yeh V0414 & FU30507
V0307,V0602	Aspergillus allahabadii	Aspergillus allahabadii		Eurotiales		LC382095		456/462(99%) (TUB)		Aspergillus sp.		0	3	5	6	0	0	2	16	16	0	0.00897868	Y. H. Yeh V0307
V0109	Sordariomycetes sp. 1	Lulworthia sp.		Incertae sedis		MH141235		171/191(90%) (ITS)		Sterile mycelium		0	3	1	11	0	0	0	15	0	15	0.00841751	Y. H. Yeh V0109
V0304,V0609,V0612,V0618	Aspergillus sp. 3	Aspergillus corrugatus		Eurotiales		MH141261		573/574(99%) (ITS)		Ascospores		2	4	5	2	0	0	1	14	14	0	0.00785634	Y. H. Yeh V0304 & FU30626
V0218,V0608	Chaetomium globosum	Chaetomium globosum		Sordariales		MH141256		604/610(99%) (ITS)		Conidia		2	4	2	4	0	0	1	13	13	0	0.00729517	Y. H. Yeh V0608 & FU30625
V0206,V0502	Stemphylium solani	Stemphylium solani		Pleosporales		MH142456		586/586(100%) (ITS)		Sterile mycelium		0	0	0	6	5	1	0	12	2	10	0.00673401	Y. H. Yeh V0502 & FU30603
V0604	Diaporthe sp. 3	Diaporthe litchicola		Diaporthales		LC382107		496/512(97%) (TUB)		Conidia		0	0	1	5	0	0	5	11	11	0	0.00617284	Y. H. Yeh V0604
V0419,V0420	Acrocalymma vagum	Rhizopycnis vagum		Incertae sedis		MH141291		551/551(100%) (ITS)		Conidia		1	3	1	6	0	0	0	11	0	11	0.00617284	Y. H. Yeh V0420
V0610	Curvularia lunata	Curvularia lunata		Pleosporales		MH141304		551/551(100%) (ITS)		Sterile mycelium		0	0	1	6	0	0	3	10	10	0	0.00561167	Y. H. Yeh V0610 & FU30604
V0107	Acrophialophora sp. 1	Acrophialophora fusispora		Incertae sedis		MH160791		564/568(99%) (LSU)		Sterile mycelium		0	3	1	1	4	0	0	9	0	9	0.00505051	Y. H. Yeh V0107
V0323,V0324,V0314,V0510	Hortaea werneckii	Hortaea werneckii		Capnodiales		MH141273		545/546(99%) (ITS)		Black yeast		3	0	0	1	1	1	2	8	3	5	0.00448934	Y. H. Yeh V0323 & FU30441
V0508	Colletotrichum alienum	Colletotrichum alienum		Glomerellales		LC382101		484/484(100%) (TUB)		Conidia		0	0	1	2	4	0	0	7	0	7	0.00392817	Y. H. Yeh V0508
V0424	Pleosporales sp. 1	Pleosporales sp.		Pleosporales		MH141294		497/520(96%) (ITS)		Sterile mycelium		1	3	0	1	0	1	0	6	0	6	0.003367	Y. H. Yeh V0424
V0603	Rhodotorula mucilaginosa	Rhodotorula mucilaginosa		Sporidiobolales		MH160804		579/579(100%) (LSU)		Red yeast		3	0	0	3	0	0	0	6	6	0	0.003367	BCRC 23492
V0208,V0506-2,V0615	Xylaria sp. 1	Xylaria cubensis		Xylariales		MH160807		554/555(99%) (LSU)		Xylaria sp.		0	2	0	1	3	0	0	6	2	4	0.003367	Y. H. Yeh V0208
V0306,V0402	Nigrospora oryzae	Nigrospora oryzae		Incertae sedis		MH141263		558/564(99%) (ITS)		Sterile mycelium		0	0	0	1	3	1	0	5	1	4	0.00280584	Y. H. Yeh V0306 & FU30437
V0422	Aspergillus alabamensis	Aspergillus alabamensis		Eurotiales		LC382097		487/495(98%) (TUB)		Aspergillus sp.		1	4	0	0	0	0	0	5	0	5	0.00280584	Y. H. Yeh V0422 & FU30508
V0313,V0322	Aureobasidium pullulans	Aureobasidium pullulans		Dothideales		MH160817		586/586(100%) (LSU)		Aureobasidium sp.		0	0	2	0	0	0	2	4	4	0	0.00224467	Y. H. Yeh V0322 & FU30440
V0111	Botryosphaeria dothidea	Botryosphaeria dothidea		Botryosphaeriales		MH141237		542/543(99%) (ITS)		Sterile mycelium		0	0	0	3	0	1	0	4	0	4	0.00224467	Y. H. Yeh V0111
V0315	Cladosporium dominicanum	Cladosporium dominicanum		Capnodiales		LC382113		269/273(99%) (EF-1)		Sterile mycelium		0	0	1	0	0	0	3	4	4	0	0.00224467	Y. H. Yeh V0315
V0303	Aspergillus sp. 2	Aspergillus nidulans		Eurotiales		MH160812		577/578(99%) (LSU)		Sterile mycelium		0	0	3	1	0	0	0	4	4	0	0.00224467	Y. H. Yeh V0303
V0621	Phanerochaete sp.	Phanerochaete sp.		Polyporales		MH141312		548/554(99%) (ITS)		Sterile mycelium		0	0	1	3	0	0	0	4	4	0	0.00224467	Y. H. Yeh V0621
V0305,V0617,V0622	Thielavia arenaria	Thielavia arenaria		Sordariales		MH141262		553/555(99%) (ITS)		Cladosporium sp.		0	0	0	3	0	1	0	4	4	0	0.00224467	Y. H. Yeh V0305 & FU30436
V0311	Chaetomiaceae sp.	Thielavia subthermophila		Sordariales		MH160815		561/571(98%) (LSU)		Conidia		0	1	0	3	0	0	0	4	4	0	0.00224467	Y. H. Yeh V0311 & FU30890
V0425,V0427,V0514	Leptosphaerulina sp.	Leptosphaerulina sp.		Pleosporales		MH160799		572/594(96%) (ITS)		Conidia		2	0	2	0	0	0	0	4	0	4	0.00224467	Y. H. Yeh V0427
V0204,V0317,V0320	Aspergillus sp. 1	Aspergillus sublatus		Eurotiales		MH141267		549/549(100%) (ITS)		Sterile mycelium		0	1	0	1	0	0	1	3	3	0	0.0016835	Y. H. Yeh V0317
V0118	Chaetomium sp.	Chaetomium sp.		Sordariales		MH141241		546/593(92%) (ITS)		Sterile mycelium		0	0	0	2	0	1	0	3	0	3	0.0016835	Y. H. Yeh V0118
V0507	Rhodotorula paludigena	Rhodosporidium paludigenum		Sporidiobolales		MH142461		597/597(100%) (ITS)		Red yeast		2	0	0	1	0	0	0	3	0	3	0.0016835	Y. H. Yeh V0507
V0321, V0505	Sordariomycetes sp. 2	Sordariomycetes sp.		Incertae sedis		MH141271		513/518(99%) (ITS)		Sterile mycelium		0	0	0	0	2	0	1	3	2	1	0.0016835	Y. H. Yeh V0321
V0418	Pleosporales sp. 2	Pleosporales sp.		Pleosporales		MH141290		537/539(99%) (ITS)		Conidia		0	0	3	0	0	0	0	3	0	3	0.0016835	Y. H. Yeh V0418
V0308	Alternaria sp. 2	Alternaria brassicicola		Pleosporales		MH141264		583/584(99%) (ITS)		Conidia		0	0	0	0	0	0	2	2	2	0	0.00112233	Y. H. Yeh V0308
V0607	Aspergillus fumigatus	Aspergillus fumigatus		Eurotiales		LC382108		578/578(100%) (TUB)		Aspergillus sp.		0	0	0	0	1	0	1	2	2	0	0.00112233	Y. H. Yeh V0607 & FU30624
V0316	Cladosporium sp. 1	Cladosporium cladosporioides		Capnodiales		MH160819		533/533(100%) (LSU)		Sterile mycelium		0	0	0	0	0	0	2	2	2	0	0.00112233	Y. H. Yeh V0316
V0110	Cladosporium perangustum	Cladosporium perangustum		Capnodiales		LC382111		225/226(99%) (EF-1)		Conidia		0	0	1	0	0	0	1	2	0	2	0.00112233	Y. H. Yeh V0110
V0209	Neofusicoccum luteum	Neofusicoccum luteum		Botryosphaeriales		MH141250		566/567(99%) (ITS)		Sterile mycelium		0	0	0	0	2	0	0	2	2	0	0.00112233	Y. H. Yeh V0209
V0517.V0620	Aspergillus hiratsukae	Neosartorya hiratsukae		Eurotiales		LC382104		578/578(100%) (TUB)		Conidia		0	0	0	0	2	0	0	2	1	1	0.00112233	Y. H. Yeh V0517
V0212	Phoma herbarum	Phoma herbarum		Pleosporales		MH141253		517/519(99%) (ITS)		Sterile mycelium		0	0	1	0	1	0	0	2	2	0	0.00112233	None
V0215,V0413	Phoma multirostrata	Phoma multirostrata		Pleosporales		MH141255		519/519(100%) (ITS)		Sterile mycelium		0	0	1	1	0	0	0	2	1	1	0.00112233	Y. H. Yeh V0413 & FU30553
V0205	Umbelopsis sp.	Umbelopsis ovata		Umbelopsidales		MH160806		468/538(87%) (LSU)		Conidia		1	0	0	0	0	0	0	1	1	0	0.000561167	Y. H. Yeh V0205
V0619	Acrophialophora sp. 4	Acrophialophora levis		Incertae sedis		MH141310		575/578(99%) (ITS)		Conidia		0	0	0	1	0	0	0	1	1	0	0.000561167	Y. H. Yeh V0619
V0310	Alternaria sp. 1	Alternaria tenuissima		Pleosporales		MH160814		581/581(100%) (LSU)		Sterile mycelium		1	0	0	0	0	0	0	1	1	0	0.000561167	Y. H. Yeh V0310
V0116	Sordariomycetes sp. 3	Anthostomella conorum		Pleosporales		MH160793		542/571(95%) (LSU)		Sterile mycelium		0	0	0	0	1	0	0	1	0	1	0.000561167	Y. H. Yeh V0116
V0115	Cladosporium tenuissimum	Cladosporium cf. tenuissimum		Capnodiales		LC382112		244/246(99%) (EF-1)		Cladosporium sp.		0	0	0	1	0	0	0	1	0	1	0.000561167	Y. H. Yeh V0115
V0426	Cladosporium sp. 2	Cladosporium cladosporioides		Capnodiales		MH160798		512/515(99%) (LSU)		Conidia		1	0	0	0	0	0	0	1	0	1	0.000561167	Y. H. Yeh V0426
V0213	Cladosporium sp. 3	Cladosporium tenuissimum		Capnodiales		MH141254		544/544(100%) (ITS)		Cladosporium sp.		0	0	0	0	1	0	0	1	1	0	0.000561167	None
V0309	Curvularia hawaiiensis	Cochliobolus hawaiiensis		Pleosporales		MH160813		581/584(99%) (LSU)		Sterile mycelium		0	0	0	0	0	0	1	1	1	0	0.000561167	Y. H. Yeh V0309
V0508-2	Colletotrichum cliviae	Colletotrichum cliviae		Glomerellales		LC382102		492/492(100%) (TUB)		Colletotrichum sp.		0	0	0	0	1	0	0	1	0	1	0.000561167	Y. H. Yeh V0508-2
V0616	Curvularia eragrostidis	Curvularia eragrostidis		Pleosporales		MH141307		565/566(99%) (ITS)		Sterile mycelium		0	0	0	1	0	0	0	1	1	0	0.000561167	Y. H. Yeh V0616
V0119	Deniquelata barringtoniae	Deniquelata barringtoniae		Pleosporales		MH141242		678/680(99%) (ITS)		Sterile mycelium		0	0	0	0	0	1	0	1	0	1	0.000561167	Y. H. Yeh V0119
V0428	Dothideomycetes sp.	Dothideomycetes sp.		Incertae sedis		MH141296		381/383(99%) (ITS)		Sterile mycelium		0	0	1	0	0	0	0	1	0	1	0.000561167	Y. H. Yeh V0428
V0512	Peroneutypa scoparia	Eutypella scoparia		Xylariales		MH142466		592/595(99%) (ITS)		Fusarium sp.		0	0	1	0	0	0	0	1	0	1	0.000561167	Y. H. Yeh V0512
V0415	Fusarium delphinoides	Fusarium delphinoides		Hypocreales		LC379227		419/420(99%) (HIS)		Conidia		0	0	0	1	0	0	0	1	0	1	0.000561167	Y. H. Yeh V0415
V0409	Fusarium equiseti	Fusarium equiseti		Hypocreales		LC379225		413/440(94%) (HIS)		Fusarium sp.		0	0	0	0	0	0	1	1	0	1	0.000561167	Y. H. Yeh V0409 & FU30552
V0220	Keissleriella sp.	Keissleriella cladophila		Pleosporales		MH160810		552/580(95%) (LSU)		Sterile mycelium		0	1	0	0	0	0	0	1	1	0	0.000561167	Y. H. Yeh V0220
V0403	Malassezia sp.	Malassezia sp.		Malasseziales		MH160795		581/595(98%) (LSU)		Sterile mycelium		0	0	0	0	1	0	0	1	0	1	0.000561167	Y. H. Yeh V0403
V0112	Mycoleptodiscus indicus	Mycoleptodiscus indicus		Magnaporthales		MH141238		600/601(99%) (ITS)		Sterile mycelium		0	0	0	0	0	0	1	1	0	1	0.000561167	Y. H. Yeh V0112
V0405	Albifimbria verrucaria	Albifimbria verrucaria		Hypocreales		MH141278		602/608(99%) (ITS)		Conidia		0	0	0	0	0	1	0	1	0	1	0.000561167	Y. H. Yeh V0405 & FU30551
V0406	Nigrospora sphaerica	Nigrospora sphaerica		Incertae sedis		MH141279		541/554(98%) (ITS)		Nigrospora sp.		0	0	0	0	0	1	0	1	0	1	0.000561167	Y. H. Yeh V0406 & FU30558
V0117	Papulosa sp.	Papulosa amerospora		Incertae sedis		MH160794		526/567(93%) (LSU)		Sterile mycelium		0	1	0	0	0	0	0	1	0	1	0.000561167	Y. H. Yeh V0117
V0319	Penicillium indicum	Penicillium indicum		Eurotiales		MH141269		552/552(100%) (ITS)		Penicilium sp.		0	0	0	0	0	0	1	1	1	0	0.000561167	Y. H. Yeh V0319
V0219	Talaromyces pinophilus	Talaromyces pinophilus		Eurotiales		MH141257		570/571(99%) (ITS)		Penicilium sp.		0	1	0	0	0	0	0	1	1	0	0.000561167	Y. H. Yeh V0219
V0611	Diaporthaceae sp.	Phaeocytostroma ambiguum		Diaporthales		MH279636		535/539(99%) (LSU)		Conidia		0	0	0	1	0	0	0	1	1	0	0.000561167	Y. H. Yeh V0611
V0211	Pseudocercospora sp.	Pseudocercospora elaeodendri		Mycosphaerellales		MH141252		457/459(99%) (ITS)		Sterile mycelium		0	0	0	0	0	1	0	1	1	0	0.000561167	Y. H. Yeh V0211
V0325	Rhexothecium globosum	Rhexothecium globosum		Incertae sedis		MH160821		549/549(100%) (LSU)		Sterile mycelium		0	0	0	1	0	0	0	1	1	0	0.000561167	Y. H. Yeh V0325
V0511	Talaromyces stipitatus	Talaromyces stipitatus		Eurotiales		LC382103		468/470(99%) (TUB)		Penicilium sp.		0	0	0	0	0	1	0	1	0	1	0.000561167	Y. H. Yeh V0511
V0506-3	Xylaria sp. 2	Xylaria frustulosa		Xylariales		MH160801		542/577(94%) (LSU)		Sterile mycelium		0	1	0	0	0	0	0	1	0	1	0.000561167	Y. H. Yeh V0506-3
												Total strain numbers
												81	156	134	368	125	50	138	1052	515	537
