# Supplementary material for: Diversity of Endophytic Fungi of the Coastal Plant Vitex rotundifolia in Taiwan
Source: Microbes Environ. 2019 Feb 5;34(1):59–63. doi: 10.1264/jsme2.ME18075 (PMC6440724; doi:10.1264/jsme2.ME18075)
Supplement: Supplementary file 3 [file 34_59_s3.xlsx]

## Sheet: 工作表1
Accession	Taxon	ITS	LSU	HIS	TUB	TEF	ACT	GPDH	BCRC	Specimen number
Y. H. Yeh V0101	Diaporthe pascoei	MH141228			LC382091					Y. H. Yeh V0101
Y. H. Yeh V0102	Alpestrisphaeria sp.	MH141229
Y. H. Yeh V0103	Aspergillus terreus	MH141230
Y. H. Yeh V0104	Alternaria alternata	MH141231								Y. H. Yeh V0104
Y. H. Yeh V0106	Phyllosticta capitalensis	MH141232					LC382115		BCRC FU30294	Y. H. Yeh V0106
Y. H. Yeh V0107	Acrophialophora sp. 1	MH141233	MH160791		LC382092					Y. H. Yeh V0107
Y. H. Yeh V0108	Macrophomina phaseolina	MH141234								Y. H. Yeh V0108
Y. H. Yeh V0109	Sordariomycetes sp. 1	MH141235								Y. H. Yeh V0109
Y. H. Yeh V0110	Cladosporium perangustum	MH141236				LC382111				Y. H. Yeh V0110
Y. H. Yeh V0111	Botryosphaeria dothidea	MH141237								Y. H. Yeh V0111
Y. H. Yeh V0112	Mycoleptodiscus indicus	MH141238								Y. H. Yeh V0112
Y. H. Yeh V0115	Cladosporium tenuissimum		MH160792			LC382112				Y. H. Yeh V0115
Y. H. Yeh V0116	Sordariomycetes sp. 3	MH141239	MH160793							Y. H. Yeh V0116
Y. H. Yeh V0117	Papulosa sp.	MH141240	MH160794							Y. H. Yeh V0117
Y. H. Yeh V0118	Chaetomium sp.	MH141241								Y. H. Yeh V0118
Y. H. Yeh V0119	Deniquelata barringtoniae	MH141242								Y. H. Yeh V0119
Y. H. Yeh V0201	Alternaria alternata	MH141243
Y. H. Yeh V0202	Diaporthe sp. 2	MH141244								Y. H. Yeh V0202
Y. H. Yeh V0203	Phyllosticta capitalensis	MH141245
Y. H. Yeh V0204	Aspergillus sp.	MH141246
Y. H. Yeh V0205	Umbelopsis sp.	MH141247	MH160806							Y. H. Yeh V0205
Y. H. Yeh V0206	Stemphylium solani	MH141248
Y. H. Yeh V0207	Macrophomina phaseolina	MH141249
Y. H. Yeh V0208	Xylaria sp. 1		MH160807							Y. H. Yeh V0208
Y. H. Yeh V0209	Neofusicoccum luteum	MH141250								Y. H. Yeh V0209
Y. H. Yeh V0210	Aspergillus terreus	MH141251			LC382093
Y. H. Yeh V0211	Pseudocercospora sp.	MH141252								Y. H. Yeh V0211
Y. H. Yeh V0212	Phoma herbarum	MH141253
Y. H. Yeh V0213	Cladosporium sp. 3	MH141254
Y. H. Yeh V0215	Phoma multirostrata	MH141255
Y. H. Yeh V0216	Alpestrisphaeria sp.		MH160808
Y. H. Yeh V0218	Chaetomium globosum	MH141256	MH160809
Y. H. Yeh V0219	Talaromyces pinophilus	MH141257								Y. H. Yeh V0219
Y. H. Yeh V0220	Keissleriella sp.	MH141258	MH160810							Y. H. Yeh V0220
Y. H. Yeh V0301	Aspergillus terreus	MH141259							FU30934
Y. H. Yeh V0302	Acrophialophora sp. 2	MH141260	MH160811		LC382094				FU30817	Y. H. Yeh V0302
Y. H. Yeh V0303	Aspergillus sp. 2		MH160812						FU30887	Y. H. Yeh V0303
Y. H. Yeh V0304	Aspergillus corrugatus	MH141261							FU30495	Y. H. Yeh V0304
Y. H. Yeh V0305	Thielavia arenaria	MH141262							FU30436	Y. H. Yeh V0305
Y. H. Yeh V0306	Nigrospora oryzae	MH141263							FU30437	Y. H. Yeh V0306
Y. H. Yeh V0307	Aspergillus allahabadii				LC382095				FU30888	Y. H. Yeh V0307
Y. H. Yeh V0308	Alternaria sp. 2	MH141264								Y. H. Yeh V0308
Y. H. Yeh V0309	Curvularia hawaiiensis		MH160813						FU30889	Y. H. Yeh V0309
Y. H. Yeh V0310	Alternaria sp. 1		MH160814							Y. H. Yeh V0310
Y. H. Yeh V0311	Chaetomiaceae sp.	MH141265	MH160815						FU30890	Y. H. Yeh V0311
Y. H. Yeh V0312	Macrophomina phaseolina		MH160816
Y. H. Yeh V0313	Aureobasidium pullulans		MH160817
Y. H. Yeh V0314	Hortaea werneckii		MH160818
Y. H. Yeh V0315	Cladosporium dominicanum	MH141266				LC382113			FU30544	Y. H. Yeh V0315
Y. H. Yeh V0316	Cladosporium sp. 1		MH160819							Y. H. Yeh V0316
Y. H. Yeh V0317	Aspergillus sp.	MH141267								Y. H. Yeh V0317
Y. H. Yeh V0318	Alpestrisphaeria sp.	MH141268	MH160820						FU30438
Y. H. Yeh V0319	Penicillium indicum	MH141269								Y. H. Yeh V0319
Y. H. Yeh V0320	Aspergillus sp.	MH141270							FU30935
Y. H. Yeh V0321	Sordariomycetes sp. 2	MH141271								Y. H. Yeh V0321
Y. H. Yeh V0322	Aureobasidium pullulans	MH141272							FU30440	Y. H. Yeh V0322
Y. H. Yeh V0323	Hortaea werneckii	MH141273							FU30441	Y. H. Yeh V0323
Y. H. Yeh V0324	Hortaea werneckii	MH141274							FU30545
Y. H. Yeh V0325	Rhexothecium globosum	MH141275	MH160821							Y. H. Yeh V0325
Y. H. Yeh V0401	Alternaria alternata	MH141276
Y. H. Yeh V0402	Nigrospora oryzae	MH141277							FU30550
Y. H. Yeh V0403	Malassezia sp.		MH160795							Y. H. Yeh V0403
Y. H. Yeh V0405	Albifimbria verrucaria	MH141278							FU30551	Y. H. Yeh V0405
Y. H. Yeh V0406	Nigrospora sphaerica	MH141279							FU30558	Y. H. Yeh V0406
Y. H. Yeh V0407	Diaporthe sp. 1	MH141280			LC382096					Y. H. Yeh V0407
Y. H. Yeh V0408	Macrophomina phaseolina	MH141281
Y. H. Yeh V0409	Fusarium equiseti	MH141282		LC379225					FU30552	Y. H. Yeh V0409
Y. H. Yeh V0410	Fusarium oxysporum	MH141283							FU30892
Y. H. Yeh V0411	Alpestrisphaeria sp.	MH141284	MH174451						FU30818	Y. H. Yeh V0411
Y. H. Yeh V0412	Fusarium oxysporum	MH141285
Y. H. Yeh V0413	Phoma multirostrata	MH141286							FU30553	Y. H. Yeh V0413
Y. H. Yeh V0414	Fusarium oxysporum	MH141287		LC379226		LC382114			FU30507	Y. H. Yeh V0414
Y. H. Yeh V0415	Fusarium delphinoides	MH141288		LC379227						Y. H. Yeh V0415
Y. H. Yeh V0416	Alpestrisphaeria sp.	MH141289	MH160796
Y. H. Yeh V0418	Pleosporales sp. 2	MH141290								Y. H. Yeh V0418
Y. H. Yeh V0419	Acrocalymma vagum	MH141291
Y. H. Yeh V0420	Acrocalymma vagum	MH141292								Y. H. Yeh V0420
Y. H. Yeh V0422	Aspergillus alabamensis	MH141293			LC382097				FU30508	Y. H. Yeh V0422
Y. H. Yeh V0423	Aspergillus terreus		MH160797
Y. H. Yeh V0424	Pleosporales sp. 1	MH141294								Y. H. Yeh V0424
Y. H. Yeh V0426	Cladosporium sp. 2		MH160798							Y. H. Yeh V0426
Y. H. Yeh V0427	Leptosphaerulina sp.	MH141295	MH160799							Y. H. Yeh V0427
Y. H. Yeh V0428	Dothideomycetes sp.	MH141296								Y. H. Yeh V0428
Y. H. Yeh V0501	Aspergillus terreus	MH142455			LC382098
Y. H. Yeh V0502	Stemphylium solani	MH142456							FU30603	Y. H. Yeh V0502
Y. H. Yeh V0503	Diaporthe pascoei	MH142457			LC382099
Y. H. Yeh V0504	Alternaria alternata	MH142458
Y. H. Yeh V0505	Sordariomycetes sp. 2	MH142459
Y. H. Yeh V0506	Acrophialophora sp. 3	MH142460	MH160802		LC382100					Y. H. Yeh V0506
Y. H. Yeh V0506-2	Xylaria sp. 1		MH160800						FU30893
Y. H. Yeh V0506-3	Xylaria sp. 2	MH142470	MH160801							Y. H. Yeh V0506-3
Y. H. Yeh V0507	Rhodotorula paludigena	MH142461								Y. H. Yeh V0507
Y. H. Yeh V0508	Colletotrichum cliviae	MH142462			LC382101					Y. H. Yeh V0508
Y. H. Yeh V0508-2	Colletotrichum cliviae	MH142471			LC382102					Y. H. Yeh V0508-2
Y. H. Yeh V0509	Acrophialophora sp. 3	MH142463
Y. H. Yeh V0510	Hortaea werneckii	MH142464
Y. H. Yeh V0511	Talaromyces stipitatus	MH142465			LC382103				FU30894	Y. H. Yeh V0511
Y. H. Yeh V0512	Peroneutypa scoparia	MH142466								Y. H. Yeh V0512
Y. H. Yeh V0513	Aspergillus terreus	MH142467
Y. H. Yeh V0514	Kalmusia sp.		MH160803
Y. H. Yeh V0515	Acrophialophora sp. 3	MH142468
Y. H. Yeh V0517	Aspergillus hiratsukae	MH142469			LC382104				FU30936	Y. H. Yeh V0517
Y. H. Yeh V0601	Aspergillus terreus	MH141297			LC382105				FU30895	Y. H. Yeh V0601
Y. H. Yeh V0602	Aspergillus allahabadii	MH141298			LC382106				FU30896
Y. H. Yeh V0603	Rhodotorula mucilaginosa		MH160804						BCRC 23492
Y. H. Yeh V0604	Diaporthe sp. 3	MH141299			LC382107					Y. H. Yeh V0604
Y. H. Yeh V0606	Phyllosticta capitalensis	MH141300
Y. H. Yeh V0607	Aspergillus fumigatus	MH141301			LC382108				FU30624	Y. H. Yeh V0607
Y. H. Yeh V0608	Chaetomium globosum	MH141302							FU30625	Y. H. Yeh V0608
Y. H. Yeh V0609	Aspergillus corrugatus	MH141303			LC382109				FU30626
Y. H. Yeh V0610	Curvularia lunata	MH141304						LC382116	FU30604	Y. H. Yeh V0610
Y. H. Yeh V0611	Diaporthaceae sp.		MH279636							Y. H. Yeh V0611
Y. H. Yeh V0612	Aspergillus corrugatus	MH141305
Y. H. Yeh V0613	Alternaria alternata	MH141306
Y. H. Yeh V0615	Xylaria sp. 1		MH160805						FU30937
Y. H. Yeh V0616	Curvularia eragrostidis	MH141307								Y. H. Yeh V0616
Y. H. Yeh V0617	Thielavia arenaria	MH141308
Y. H. Yeh V0618	Aspergillus corrugatus	MH141309
Y. H. Yeh V0619	Acrophialophora sp. 4	MH141310			LC382110					Y. H. Yeh V0619
Y. H. Yeh V0620	Aspergillus hiratsukae	MH141311
Y. H. Yeh V0621	Phanerochaete sp.	MH141312								Y. H. Yeh V0621
Y. H. Yeh V0622	Thielavia arenaria	MH141313
