# Supplementary material for: Diversity of Endophytic Fungi of the Coastal Plant Vitex rotundifolia in Taiwan
Source: Microbes Environ. 2019 Feb 5;34(1):59–63. doi: 10.1264/jsme2.ME18075 (PMC6440724; doi:10.1264/jsme2.ME18075)
Supplement: Supplementary file 4 [file 34_59_s4.xlsx]

## Sheet: Supplement 1
Division	Class	Order	Proposed identification	Strain numbers from different locations		Total number of strains
				Taoyuan	Hsinchu
A	Dothideomycetes	Botryosphaeriales	Botryosphaeria dothidea	0	4	4
A	Dothideomycetes	Botryosphaeriales	Macrophomina phaseolina	20	17	37
A	Dothideomycetes	Botryosphaeriales	Neofusicoccum luteum	2	0	2
A	Dothideomycetes	Botryosphaeriales	Phyllosticta capitalensis	18	4	22
A	Dothideomycetes	Capnodiales	Cladosporium dominicanum	4	0	4
A	Dothideomycetes	Capnodiales	Cladosporium perangustum	0	2	2
A	Dothideomycetes	Capnodiales	Cladosporium sp. 1	2	0	2
A	Dothideomycetes	Capnodiales	Cladosporium sp. 2	0	1	1
A	Dothideomycetes	Capnodiales	Cladosporium sp. 3	1	0	1
A	Dothideomycetes	Capnodiales	Cladosporium tenuissimum	0	1	1
A	Dothideomycetes	Capnodiales	Hortaea werneckii	3	5	8
A	Dothideomycetes	Dothideales	Aureobasidium pullulans	4	0	4
A	Dothideomycetes	Incertae sedis	Dothideomycetes sp.	0	1	1
A	Dothideomycetes	Incertae sedis	Rhexothecium globosum	1	0	1
A	Dothideomycetes	Mycosphaerellales	Pseudocercospora sp.	1	0	1
A	Dothideomycetes	Pleosporales	Alternaria alternata	71	133	204
A	Dothideomycetes	Pleosporales	Acrocalymma vagum	0	11	11
A	Dothideomycetes	Pleosporales	Alpestrisphaeria sp.	52	104	156
A	Dothideomycetes	Pleosporales	Alternaria sp. 1	1	0	1
A	Dothideomycetes	Pleosporales	Alternaria sp. 2	2	0	2
A	Dothideomycetes	Pleosporales	Curvularia eragrostidis	1	0	1
A	Dothideomycetes	Pleosporales	Curvularia hawaiiensis	1	0	1
A	Dothideomycetes	Pleosporales	Curvularia lunata	10	0	10
A	Dothideomycetes	Pleosporales	Deniquelata barringtoniae	0	1	1
A	Dothideomycetes	Pleosporales	Keissleriella sp.	1	0	1
A	Dothideomycetes	Pleosporales	Leptosphaerulina sp.	0	4	4
A	Dothideomycetes	Pleosporales	Phoma herbarum	2	0	2
A	Dothideomycetes	Pleosporales	Phoma multirostrata	1	1	2
A	Dothideomycetes	Pleosporales	Pleosporales sp. 1	0	6	6
A	Dothideomycetes	Pleosporales	Pleosporales sp. 2	0	3	3
A	Dothideomycetes	Pleosporales	Stemphylium solani	2	10	12
A	Eurotiomycetes	Eurotiales	Aspergillus alabamensis	0	5	5
A	Eurotiomycetes	Eurotiales	Aspergillus allahabadii	16	0	16
A	Eurotiomycetes	Eurotiales	Aspergillus fumigatus	2	0	2
A	Eurotiomycetes	Eurotiales	Aspergillus hiratsukae	1	1	2
A	Eurotiomycetes	Eurotiales	Aspergillus sp. 1	3	0	3
A	Eurotiomycetes	Eurotiales	Aspergillus sp. 2	4	0	4
A	Eurotiomycetes	Eurotiales	Aspergillus sp. 3	14	0	14
A	Eurotiomycetes	Eurotiales	Aspergillus terreus	84	81	165
A	Eurotiomycetes	Eurotiales	Penicillium indicum	1	0	1
A	Eurotiomycetes	Eurotiales	Talaromyces pinophilus	1	0	1
A	Eurotiomycetes	Eurotiales	Talaromyces stipitatus	0	1	1
A	Incertae sedis	Incertae sedis	Acrophialophora sp. 1	0	9	9
A	Incertae sedis	Incertae sedis	Acrophialophora sp. 2	84	0	84
A	Incertae sedis	Incertae sedis	Acrophialophora sp. 3	0	20	20
A	Incertae sedis	Incertae sedis	Acrophialophora sp. 4	1	0	1
A	Sordariomycetes	Diaporthales	Diaporthe pascoei	0	47	47
A	Sordariomycetes	Diaporthales	Diaporthaceae sp.	1	0	1
A	Sordariomycetes	Diaporthales	Diaporthe sp. 1	37	0	37
A	Sordariomycetes	Diaporthales	Diaporthe sp. 2	18	0	18
A	Sordariomycetes	Diaporthales	Diaporthe sp. 3	11	0	11
A	Sordariomycetes	Glomerellales	Colletotrichum alienum	0	7	7
A	Sordariomycetes	Glomerellales	Colletotrichum cliviae	0	1	1
A	Sordariomycetes	Hypocreales	Albifimbria verrucaria	0	1	1
A	Sordariomycetes	Hypocreales	Fusarium delphinoides	0	1	1
A	Sordariomycetes	Hypocreales	Fusarium equiseti	0	1	1
A	Sordariomycetes	Hypocreales	Fusarium oxysporum	0	17	17
A	Sordariomycetes	Incertae sedis	Sordariomycetes sp. 1	0	15	15
A	Sordariomycetes	Incertae sedis	Nigrospora oryzae	1	4	5
A	Sordariomycetes	Incertae sedis	Nigrospora sphaerica	0	1	1
A	Sordariomycetes	Incertae sedis	Papulosa sp.	0	1	1
A	Sordariomycetes	Incertae sedis	Sordariomycetes sp. 2	2	1	3
A	Sordariomycetes	Incertae sedis	Sordariomycetes sp. 3	0	1	1
A	Sordariomycetes	Magnaporthales	Mycoleptodiscus indicus	0	1	1
A	Sordariomycetes	Sordariales	Chaetomiaceae sp.	4	0	4
A	Sordariomycetes	Sordariales	Chaetomium globosum	13	0	13
A	Sordariomycetes	Sordariales	Chaetomium sp.	0	3	3
A	Sordariomycetes	Sordariales	Thielavia arenaria	4	0	4
A	Sordariomycetes	Xylariales	Peroneutypa scoparia	0	1	1
A	Sordariomycetes	Xylariales	Xylaria sp. 1	2	4	6
A	Sordariomycetes	Xylariales	Xylaria sp. 2	0	1	1
B	Agaricomycetes	Malasseziales	Malassezia sp.	0	1	1
B	Malasseziomycetes	Polyporales	Phanerochaete sp.	4	0	4
B	Microbotryomycetes	Sporidiobolales	Rhodotorula mucilaginosa	6	0	6
B	Microbotryomycetes	Sporidiobolales	Rhodotorula paludigena	0	3	3
Z	Incertae sedis	Umbelopsidales	Umbelopsis sp.	1	0	1
