# Supplementary material for: Diversity of Endophytic Fungi of the Coastal Plant Vitex rotundifolia in Taiwan
Source: Microbes Environ. 2019 Feb 5;34(1):59–63. doi: 10.1264/jsme2.ME18075 (PMC6440724; doi:10.1264/jsme2.ME18075)
Supplement: Supplementary file 5 [file 34_59_s5.xlsx]

## Sheet: Supplement 1
Accession	Proposed identification	2013-11-24	2013-12-30	2014-11-18	2015-02-25	2015-08-24	2015-08-24	winter	summer
		Hsinchu	Taoyuan	Taoyuan	Hsinchu	Hsinchu	Taoyuan
V0104,V0105,V0201,V0401,V0504,V0613	Alternaria alternata	24	70	0	98	11	1	192	12
V0103,V0210,V0217,V0301,V0423,V0501,V0513,V0601	Aspergillus terreus	11	14	29	2	68	41	56	109
V0102,V0216,V0318,V0411,V0416	Alpestrisphaeria sp.	19	48	4	85	0	0	156	0
V0302	Acrophialophora sp. 2	0	0	84	0	0	0	84	0
V0101, V0503	Diaporthe pascoei	32	0	0	0	15	0	32	15
V0407	Diaporthe sp. 1	0	0	0	37	0	0	37	0
V0108,V0207,V0312,V0408	Macrophomina phaseolina	9	16	4	8	0	0	37	0
V0106,V0203,V0606	Phyllosticta capitalensis	4	15	0	0	0	3	19	3
V0506,V0509,V0515	Acrophialophora sp. 3	0	0	0	0	20	0	0	20
V0202	Diaporthe sp. 2	0	18	0	0	0	0	18	0
V0412,V0410,V0414	Fusarium oxysporum	0	0	0	17	0	0	17	0
V0307,V0602	Aspergillus allahabadii	0	0	5	0	0	11	5	11
V0109	Sordariomycetes sp. 1	15	0	0	0	0	0	15	0
V0304,V0609,V0612,V0618	Aspergillus sp. 3	1	0	0	0	0	13	1	13
V0218,V0608	Chaetomium globosum	0	2	0	0	0	11	2	11
V0206,V0502	Stemphylium solani	0	2	0	0	0	10	2	10
V0604	Diaporthe sp. 3	0	0	0	0	0	11	0	11
V0419,V0420	Acrocalymma vagum	0	0	0	11	0	0	11	0
V0610	Curvularia lunata	0	0	0	0	0	10	0	10
V0107	Acrophialophora sp. 1	9	0	0	0	0	0	9	0
V0323,V0324,V0314,V0510	Hortaea werneckii	0	0	6	0	2	0	6	2
V0508	Colletotrichum alienum	0	0	0	0	7	0	0	7
V0424	Pleosporales sp. 1	0	0	0	6	0	0	6	0
V0603	Rhodotorula mucilaginosa	0	0	0	0	0	6	0	6
V0208,V0506-2,V0615	Xylaria sp. 1	0	3	0	0	2	1	3	3
V0306,V0402	Nigrospora oryzae	0	0	1	4	0	0	5	0
V0422	Aspergillus alabamensis	0	0	0	5	0	0	5	0
V0313,V0322	Aureobasidium pullulans	0	0	4	0	0	0	4	0
V0111	Botryosphaeria dothidea	4	0	0	0	0	0	4	0
V0315	Cladosporium dominicanum	0	0	4	0	0	0	4	0
V0303	Aspergillus sp. 2	0	0	4	0	0	0	4	0
V0621	Phanerochaete sp.	0	0	0	0	0	4	0	4
V0305,V0617,V0622	Thielavia arenaria	0	0	2	0	0	2	2	2
V0311	Chaetomiaceae sp.	0	0	4	0	0	0	4	0
V0425,V0427,V0514	Leptosphaerulina sp.	0	0	0	2	2	0	2	2
V0204,V0317,V0320	Aspergillus sp. 1	0	1	2	0	0	0	3	0
V0118	Chaetomium sp.	3	0	0	0	0	0	3	0
V0507	Rhodotorula paludigena	0	0	0	0	3	0	0	3
V0321, V0505	Sordariomycetes sp. 2	0	0	1	0	2	0	1	2
V0418	Pleosporales sp. 2	0	0	0	2	0	0	2	0
V0308	Alternaria sp. 2	0	0	2	0	0	0	2	0
V0607	Aspergillus fumigatus	0	0	0	0	0	2	0	2
V0316	Cladosporium sp. 1	0	0	2	0	0	0	2	0
V0110	Cladosporium perangustum	2	0	0	0	0	0	2	0
V0209	Neofusicoccum luteum	0	2	0	0	0	0	2	0
V0517.V0620	Aspergillus hiratsukae	0	0	0	0	1	1	0	2
V0212	Phoma herbarum	0	2	0	0	0	0	2	0
V0215,V0413	Phoma multirostrata	0	1	0	1	0	0	2	0
V0205	Umbelopsis sp.	0	1	0	0	0	0	1	0
V0619	Acrophialophora sp. 4	0	0	0	0	0	1	0	1
V0310	Alternaria sp. 1	0	0	1	0	0	0	1	0
V0116	Sordariomycetes sp. 3	1	0	0	0	0	0	1	0
V0115	Cladosporium tenuissimum	1	0	0	0	0	0	1	0
V0426	Cladosporium sp. 2	0	0	0	1	0	0	1	0
V0213	Cladosporium sp. 3	0	1	0	0	0	0	1	0
V0309	Curvularia hawaiiensis	0	0	1	0	0	0	1	0
V0508-2	Colletotrichum cliviae	0	0	0	0	1	0	0	1
V0616	Curvularia eragrostidis	0	0	0	0	0	1	0	1
V0119	Deniquelata barringtoniae	1	0	0	0	0	0	1	0
V0428	Dothideomycetes sp.	0	0	0	1	0	0	1	0
V0512	Peroneutypa scoparia	0	0	0	0	1	0	0	1
V0415	Fusarium delphinoides	0	0	0	1	0	0	1	0
V0409	Fusarium equiseti	0	0	0	1	0	0	1	0
V0220	Keissleriella sp.	0	1	0	0	0	0	1	0
V0403	Malassezia sp.	0	0	0	1	0	0	1	0
V0112	Mycoleptodiscus indicus	1	0	0	0	0	0	1	0
V0405	Albifimbria verrucaria	0	0	0	1	0	0	1	0
V0406	Nigrospora sphaerica	0	0	0	1	0	0	1	0
V0117	Papulosa sp.	1	0	0	0	0	0	1	0
V0319	Penicillium indicum	0	0	1	0	0	0	1	0
V0219	Talaromyces pinophilus	0	1	0	0	0	0	1	0
V0611	Diaporthaceae sp.	0	0	0	0	0	1	0	1
V0211	Pseudocercospora sp.	0	1	0	0	0	0	1	0
V0325	Rhexothecium globosum	0	0	1	0	0	0	1	0
V0511	Talaromyces stipitatus	0	0	0	0	1	0	0	1
V0506-3	Xylaria sp. 2	0	0	0	0	1	0	0	1
